# Supplementary material for: Value of machine learning-based transrectal multimodal ultrasound combined with PSA-related indicators in the diagnosis of clinically significant prostate cancer
Source: Front Endocrinol (Lausanne). 2023 Mar 8;14:1137322. doi: 10.3389/fendo.2023.1137322 (PMC10031096; doi:10.3389/fendo.2023.1137322)
Supplement: Supplementary file 1 [file Table_1.xlsx]

## Sheet: Sheet1
Age	tPSA	fpsa	fPSA/tPSA	PV	IGPV	EGPV	PSAD	IGPSAD	EGPSAD	2D_1	2D_2	2D_3	2D_4	2D_5	2D_6	CEUS_1	CEUS_2	CEUS_3	CEUS_4	CEUS_5	CEUS_6	Flexible_1	Flexible_2	Flexible_3	Flexible_4	Flexible_5	label
0.581395	0.00108842	0.00422516	0.0518929	0.269906	0.17938	0.176563	0.00159252	0.00155627	0.00171527	0	0	1	0	0	0	0	0	1	0	0	0	0	0	0	1	0	0
0.604651	0.00435767	0.0500204	0.130962	0.234223	0.144434	0.158949	0.00666866	0.00641185	0.00719666	0	0	0	1	0	0	0	0	0	0	1	0	0	0	0	0	1	1
0.418605	0.00199677	0.00242606	0.0210676	0.181362	0.106002	0.113636	0.00418035	0.00385956	0.00484749	0	0	1	0	0	0	0	0	0	1	0	0	0	0	0	1	0	1
0.604651	0.00125248	0.013357	0.11444	0.230021	0.123524	0.181676	0.00218971	0.00230329	0.00190171	0	0	1	0	0	0	0	1	0	0	0	0	0	0	1	0	0	0
0.837209	0.00980977	0.0695107	0.0817872	0.226482	0.104163	0.203267	0.0152284	0.0174303	0.0124543	0	0	0	1	0	0	0	0	0	0	1	0	0	0	0	1	0	1
0.604651	0.00192674	0.0260324	0.146745	0.265261	0.15576	0.202273	0.00268737	0.00286355	0.00253561	0	0	1	0	0	0	0	0	0	1	0	0	0	0	1	0	0	1
0.837209	0.00594228	0.0568352	0.110155	0.158213	0.0577928	0.139773	0.0131383	0.0146912	0.0110747	0	0	0	0	1	0	0	0	0	0	0	1	0	0	0	0	1	1
0.674419	0.0256859	0.127436	0.0562913	0.171705	0.0843175	0.126705	0.0509605	0.0506723	0.051458	0	0	0	1	0	0	0	0	0	0	0	1	0	0	0	0	1	1
0.534884	0.0712434	0.644132	0.105703	0.436302	0.305131	0.312642	0.0579277	0.0572709	0.0590648	0	0	0	0	1	0	0	0	0	0	0	1	0	0	0	0	1	1
0.209302	0.00392151	0.0139021	0.0421415	0.186523	0.0988383	0.134091	0.00756445	0.00747012	0.0077187	0	1	0	0	0	0	0	0	1	0	0	0	0	0	1	0	0	1
0.55814	0.00204278	0.0160829	0.0893796	0.240711	0.133204	0.18821	0.00318503	0.00336155	0.00290849	0	0	0	1	0	0	0	0	0	0	0	1	0	0	0	0	1	1
0.395349	0	0.00306665	0.175335	0.131451	0.0414327	0.112216	0.000696725	0.000809263	0.000447461	0	1	0	0	0	0	0	1	0	0	0	0	0	0	1	0	0	0
0.627907	0.000248095	0.000845032	0.061731	0.184533	0.0922556	0.139915	0.00089579	0.000933765	0.000745768	0	0	1	0	0	0	0	0	0	0	1	0	0	0	0	1	0	0
0.418605	0.00179269	0.00928172	0.0619878	0.226777	0.143175	0.146591	0.00298597	0.00280129	0.00335595	0	1	0	0	0	0	0	0	1	0	0	0	0	0	1	0	0	1
0.348837	0.00179669	0.0273954	0.163416	0.468004	0.347047	0.312358	0.00139345	0.00130727	0.00141696	0	1	0	0	0	0	1	0	0	0	0	0	0	1	0	0	0	0
0.44186	0.00191674	0.0335287	0.187236	0.783913	0.571539	0.591477	0.000796258	0.000809263	0.000596614	1	0	0	0	0	0	1	0	0	0	0	0	0	1	0	0	0	0
0.465116	0.00842123	0.0710099	0.0975054	0.251917	0.131075	0.212784	0.0118443	0.0129482	0.010217	0	0	1	0	0	0	0	0	0	1	0	0	0	0	0	1	0	1
0.302326	0.000880338	0.00463405	0.0651574	0.181068	0.0834463	0.146165	0.00209018	0.00224104	0.00178984	0	0	0	1	0	0	0	0	0	1	0	0	0	0	1	0	0	1
0.44186	0.00282909	0.0200354	0.0814	0.214244	0.125944	0.147869	0.00487708	0.00466882	0.00510851	0	0	1	0	0	0	0	0	0	1	0	0	0	0	1	0	0	1
0.674419	0.00134252	0.00438871	0.0447244	0.183943	0.0767667	0.161506	0.00288643	0.0032993	0.00231188	0	1	0	0	0	0	1	0	0	0	0	0	0	1	0	0	0	1
0.44186	0.00161262	0.025351	0.166394	0.365453	0.244337	0.265341	0.00159252	0.00168078	0.00152882	1	0	0	0	0	0	1	0	0	0	0	0	0	1	0	0	0	0
0.930233	0.00394351	0.0342511	0.0993927	0.368623	0.256438	0.253693	0.00388176	0.00373506	0.00398986	0	0	1	0	0	0	0	0	0	1	0	0	0	0	1	0	0	1
0.325581	0.000880338	0.00895461	0.106933	0.285535	0.196031	0.182386	0.00129392	0.00118277	0.00137967	0	1	0	0	0	0	1	0	0	0	0	0	0	1	0	0	0	0
0.511628	0.00388349	0.0215347	0.0644253	0.609555	0.455276	0.426278	0.00218971	0.00217878	0.00220001	1	0	0	0	0	0	1	0	0	0	0	0	0	1	0	0	0	0
0.883721	0.00110042	0.0347553	0.302872	0.883736	0.742788	0.532528	0.000298597	0.000311255	0.000335595	0	0	0	1	0	0	0	0	0	0	0	1	0	0	0	0	1	1
0.55814	0.00067626	0.0140384	0.187031	0.215866	0.13456	0.13821	0.00139345	0.00130727	0.00152882	0	1	0	0	0	0	0	0	1	0	0	0	0	1	0	0	0	0
0.767442	0.0215243	0.149789	0.0803489	0.205544	0.0993224	0.170028	0.0362297	0.0387824	0.0325155	0	1	0	0	0	0	0	0	0	1	0	0	0	0	0	1	0	1
0.488372	0.00222886	0.0204443	0.103089	0.546963	0.392546	0.397585	0.00139345	0.00143177	0.00130509	1	0	0	0	0	0	0	0	1	0	0	0	0	0	1	0	0	1
0.674419	0.0136372	0.0603789	0.0502187	0.223754	0.111423	0.187358	0.0212999	0.0230329	0.0187561	0	1	0	0	0	0	1	0	0	0	0	0	0	1	0	0	0	0
0.534884	0.00309719	0.0376176	0.136518	0.20031	0.0993224	0.159801	0.00567334	0.0059761	0.0051458	0	1	0	0	0	0	0	0	0	1	0	0	0	0	1	0	0	1
0.325581	0.000960369	0.0113125	0.121731	0.217045	0.116263	0.16733	0.00179158	0.00192978	0.00164069	0	1	0	0	0	0	0	0	1	0	0	0	0	0	1	0	0	1
0.395349	0.00152859	0.0329835	0.222699	0.36361	0.257309	0.242756	0.00159252	0.00149402	0.00164069	1	0	0	0	0	0	1	0	0	0	0	0	0	1	0	0	0	0
0.488372	0.00408957	0.0227613	0.064594	0.213875	0.0979671	0.18821	0.00686772	0.00778137	0.00566784	1	0	0	0	0	0	0	0	1	0	0	0	0	0	1	0	0	1
0.418605	0.00196275	0.0173095	0.0989778	0.246387	0.155373	0.166477	0.00298597	0.00286355	0.00316951	0	1	0	0	0	0	0	0	0	1	0	0	0	0	1	0	0	1
0.837209	0.00187272	0.0149925	0.0905611	0.186523	0.109584	0.118324	0.00378222	0.00354831	0.00440003	0	1	0	0	0	0	0	0	0	1	0	0	0	1	0	0	0	1
0.488372	0.00508995	0.0238517	0.054368	0.191389	0.0993224	0.142614	0.00945556	0.0095244	0.0093221	0	0	1	0	0	0	0	0	0	0	1	0	0	0	1	0	0	1
0.511628	0.00263701	0.00463405	0.0245448	0.195001	0.101452	0.146591	0.00497661	0.00504233	0.0048102	1	0	0	0	0	0	1	0	0	0	0	0	0	1	0	0	0	1
0.813953	0.00663655	0.0520649	0.0904911	0.18151	0.105421	0.114773	0.0128397	0.0118277	0.0149526	0	1	0	0	0	0	0	1	0	0	0	0	0	0	1	0	0	0
0.55814	0.00164663	0.00418427	0.0360937	0	0.0666989	0.165767	0.0502638	0.00423307	0.00272205	0	0	1	0	0	0	0	0	0	0	1	0	0	0	0	1	0	1
0.627907	0.00137853	0.0194903	0.148463	0.278753	0.194482	0.171449	0.00189111	0.00174303	0.00220001	0	0	0	1	0	0	0	0	0	0	1	0	0	0	0	1	0	1
0.604651	0.00300115	0.0241243	0.0917917	0.4046	0.282188	0.285369	0.00268737	0.00267679	0.00264748	1	0	0	0	0	0	1	0	0	0	0	0	0	1	0	0	0	0
0.651163	0.0111223	0.049339	0.0504892	0.629313	0.521491	0.367045	0.00627053	0.00560259	0.00775598	0	0	1	0	0	0	0	0	0	1	0	0	0	0	0	1	0	1
0.744186	0.00315721	0.0228976	0.0833051	0.26128	0.177541	0.162642	0.00437942	0.00404631	0.0051458	0	0	1	0	0	0	0	0	0	0	1	0	0	0	0	1	0	1
0.744186	0.00329927	0.0200354	0.0704109	0.230021	0.141045	0.156108	0.00517567	0.00504233	0.00559326	0	0	0	1	0	0	0	0	0	0	1	0	0	0	0	0	1	1
0.72093	0.00621639	0.0432057	0.0801395	0.824019	0.705324	0.472443	0.00258784	0.00230329	0.00324409	0	0	0	1	0	0	0	0	0	0	1	0	0	0	0	0	1	1
0.55814	0.0015706	0.0190814	0.130857	0.215866	0.120523	0.158949	0.0027869	0.00286355	0.00272205	0	1	0	0	0	0	1	0	0	0	0	0	0	1	0	0	0	1
0.627907	0.00636845	0	0	0.3367	0.248209	0.204261	0.00676819	0.00616285	0.00809158	0	0	1	0	0	0	0	0	0	1	0	0	0	0	0	1	0	0
0.790698	0.00347934	0.0257598	0.0850262	0.230537	0.144434	0.151989	0.00547427	0.00516683	0.00604072	0	1	0	0	0	0	0	0	1	0	0	0	0	0	1	0	0	1
0.465116	0.00165263	0.00678752	0.0516003	0.199646	0.106873	0.147585	0.00318503	0.00323705	0.00309494	1	0	0	0	0	0	0	1	0	0	0	0	0	1	0	0	0	1
0.44186	0.000850327	0.00397983	0.060376	0.278679	0.26544	0.0671875	0.00129392	0.000871514	0.00402715	0	0	0	1	0	0	0	0	0	0	1	0	0	0	0	1	0	1
0.511628	0.0128009	0.0849393	0.0764762	0.183279	0.126041	0.0879261	0.0240868	0.0200448	0.0366545	0	1	0	0	0	0	0	0	1	0	0	0	0	0	1	0	0	1
0.418605	0.00257299	0.0332561	0.143517	0.363757	0.302711	0.17642	0.00258784	0.00211653	0.00387799	1	0	0	0	0	0	0	1	0	0	0	0	0	1	0	0	0	1
0.674419	0	0.00573804	0.260359	0.476998	0.403388	0.246875	0	0	0	0	0	0	0	0	1	0	0	0	0	1	0	0	0	0	0	1	1
0.465116	0.00482585	0.0256236	0.0615196	0.221321	0.139497	0.141335	0.00776351	0.00722112	0.00894921	0	0	1	0	0	0	0	0	0	0	1	0	0	0	0	1	0	1
0.55814	0.0191373	0.071964	0.0420045	0.426128	0.347047	0.231534	0.0159252	0.013882	0.021329	0	0	1	0	0	0	0	0	0	0	1	0	0	0	0	1	0	1
0.395349	0.000872335	0.0108628	0.126212	0.187408	0.115973	0.110653	0.00199064	0.00180528	0.00242375	0	1	0	0	0	0	0	0	1	0	0	0	0	0	1	0	0	1
0.534884	0.000536206	0.00572441	0.105759	0.233412	0.126525	0.183807	0.00109485	0.00118277	0.000857633	1	0	0	0	0	0	1	0	0	0	0	0	0	1	0	0	0	1
0.651163	0.00244294	0.0381627	0.171555	0.188145	0.13456	0.0848011	0.00477755	0.00392181	0.00783056	0	1	0	0	0	0	0	0	1	0	0	0	0	0	1	0	0	1
0.674419	0.00342732	0.0558812	0.182874	0.502212	0.410745	0.284659	0.00238877	0.00211653	0.00305765	0	1	0	0	0	0	1	0	0	0	0	0	0	1	0	0	0	0
0.627907	0.000892343	0.00706011	0.0877377	0.186523	0.100097	0.132244	0.00199064	0.00199203	0.00201357	0	1	0	0	0	0	0	0	1	0	0	0	0	0	1	0	0	1
0.697674	0.00551012	0.0475671	0.0993509	0.339723	0.226234	0.24233	0.00577287	0.00572709	0.00585428	0	0	0	1	0	0	0	0	0	0	1	0	0	0	0	0	1	1
0.395349	0.00231689	0.0155377	0.0773656	0.290254	0.111423	0.315483	0.00298597	0.00423307	0.00182713	0	1	0	0	0	0	1	0	0	0	0	0	0	0	1	0	0	1
0.511628	0.000786302	0.00626959	0.0878538	0.320186	0.162924	0.297443	0.000995322	0.00124502	0.000596614	1	0	0	0	0	0	1	0	0	0	0	0	0	1	0	0	0	0
0.604651	0.000998383	0.00667848	0.0772736	0.268947	0.207648	0.133097	0.00149298	0.00124502	0.00220001	0	1	0	0	0	0	0	0	1	0	0	0	0	0	1	0	0	1
0.72093	0.0305277	0.19354	0.0728852	0.225597	0.133204	0.158949	0.0468797	0.04563	0.0491088	0	0	1	0	0	0	0	0	0	1	0	0	0	0	0	1	0	1
0.348837	0.00193274	0.011994	0.0722702	0.267915	0.152081	0.212784	0.00268737	0.0029258	0.00238646	0	1	0	0	0	0	0	0	1	0	0	0	0	0	1	0	0	1
0.511628	0.00980977	0.0271228	0.0309478	0.221026	0.110745	0.182955	0.015527	0.0167455	0.013834	0	0	0	1	0	0	0	0	0	0	1	0	0	0	0	1	0	1
0.534884	0.00288311	0.0173095	0.0697759	0.279711	0.18393	0.188778	0.00378222	0.00361056	0.00402715	0	1	0	0	0	0	0	1	0	0	0	0	0	0	1	0	0	1
0.418605	0.000724278	0.0089955	0.1231	0.158287	0.0909003	0.0914773	0.00209018	0.00180528	0.00261019	1	0	0	0	0	0	0	1	0	0	0	0	0	1	0	0	0	0
0.744186	0.00593028	0.0429331	0.0834554	1	1	0.379119	0.00199064	0.00155627	0.00391528	0	0	0	1	0	0	0	0	0	0	1	0	0	0	0	0	1	1
0.604651	0.00135452	0.0105629	0.0878005	0.233854	0.170087	0.120739	0.00228924	0.00192978	0.0032068	0	1	0	0	0	0	0	0	0	1	0	0	0	0	1	0	0	1
0.372093	0.00205679	0.00828677	0.0497899	0.221321	0.139497	0.141335	0.00348363	0.00323705	0.00395257	0	1	0	0	0	0	0	1	0	0	0	0	0	0	1	0	0	0
0.55814	0.00345333	0.0211667	0.0710002	0.195001	0.127493	0.108381	0.00637006	0.00560259	0.00846446	1	0	0	0	0	0	0	1	0	0	0	0	0	1	0	0	0	0
0.72093	0.00189473	0.0317568	0.179584	0.53384	0.48393	0.23821	0.00119439	0.000996016	0.00205086	0	1	0	0	0	0	0	0	1	0	0	0	0	0	1	0	0	1
0.744186	0.00297714	0.0182227	0.0710143	0.485919	0.453727	0.190199	0.00218971	0.00168078	0.00410172	0	0	0	1	0	0	0	0	0	0	1	0	0	0	0	1	0	1
0.790698	0.0255658	0.40139	0.185648	0.929224	0.48393	1	0.00975416	0.013882	0.0064136	0	1	0	0	0	0	0	0	0	1	0	0	0	0	0	1	0	1
0.162791	0.00712874	0.0269865	0.0434432	0.288853	0.195353	0.189773	0.00875883	0.00827938	0.00973227	0	0	1	0	0	0	0	0	0	0	1	0	0	0	0	0	1	1
0.395349	0.00109042	0.00745536	0.0785995	0.227883	0.0951597	0.219318	0.00189111	0.00242779	0.00130509	1	0	0	0	0	0	1	0	0	0	0	0	0	1	0	0	0	0
0.627907	0.00929357	0.0231702	0.0278551	0.224344	0.117425	0.179688	0.0145317	0.0153137	0.0133865	1	0	0	0	0	0	0	1	0	0	0	0	0	1	0	0	0	1
0.697674	0.000592227	0.00688292	0.113929	0.218004	0.128074	0.151847	0.00119439	0.00124502	0.00123052	1	0	0	0	0	0	0	1	0	0	0	0	0	1	0	0	0	1
0.697674	0.00165464	0.0340739	0.215179	0.324978	0.268441	0.151989	0.00189111	0.00155627	0.00302036	0	0	1	0	0	0	0	0	0	1	0	0	0	0	0	1	0	1
0.581395	0.0054581	0.0295761	0.0626264	0.200531	0.067667	0.20696	0.00965462	0.0125747	0.00686106	0	1	0	0	0	0	0	1	0	0	0	0	0	0	1	0	0	1
0.488372	0.00205879	0.0174458	0.0955846	0.360661	0.210939	0.305114	0.00209018	0.00236554	0.00167798	1	0	0	0	0	0	0	1	0	0	0	0	0	1	0	0	0	0
0.813953	0.00370942	0.0169006	0.0535234	0.111914	0.011423	0.11875	0.0115457	0.0149402	0.00827802	0	0	0	1	0	0	0	0	0	0	1	0	0	0	0	1	0	1
0.372093	0.00236291	0.0196266	0.0941895	0.200383	0.102323	0.155682	0.00437942	0.00454432	0.00406443	0	1	0	0	0	0	0	1	0	0	0	0	0	0	1	0	0	0
0.534884	0.00148657	0.0152651	0.112004	0.328738	0.174734	0.296733	0.00169205	0.00205428	0.00123052	1	0	0	0	0	0	0	1	0	0	0	0	0	1	0	0	0	1
0.55814	0.00292112	0.0111762	0.046232	0.225081	0.146273	0.138778	0.00477755	0.00435757	0.00563055	1	0	0	0	0	0	0	1	0	0	0	0	0	0	1	0	0	1
0.627907	0.00350335	0.0141747	0.0480362	0.181952	0.127493	0.0830966	0.00696725	0.00566484	0.0111119	0	0	1	0	0	0	0	0	0	1	0	0	0	0	0	1	0	1
0.534884	0.0212041	0.118713	0.0640105	0.397523	0.347047	0.17642	0.0189111	0.015376	0.0308748	0	0	1	0	0	0	0	0	1	0	0	0	0	0	1	0	0	1
0.372093	0.00158861	0.00765981	0.0588333	0.144132	0.00203291	0.19446	0.00427988	0.00803038	0.00220001	0	1	0	0	0	0	0	0	0	1	0	0	0	0	1	0	0	1
0.627907	0.00344532	0.0160829	0.0549272	0.417502	0.268441	0.330256	0.00298597	0.0031748	0.00261019	1	0	0	0	0	0	0	1	0	0	0	0	0	1	0	0	0	1
0.465116	0.0023469	0.0560174	0.257685	0.570407	0.587125	0.157244	0.00139345	0.000996016	0.00402715	1	0	0	0	0	0	0	1	0	0	0	0	0	0	1	0	0	0
0.72093	0.0193214	0.127436	0.0759864	0.316426	0.289835	0.104119	0.021499	0.0162475	0.0468342	0	0	1	0	0	0	0	0	0	0	1	0	0	0	0	1	0	1
0.883721	0.0419321	0.169688	0.0450873	0.294456	0.21878	0.166051	0.0498656	0.043887	0.0646208	0	0	1	0	0	0	0	0	0	1	0	0	0	0	1	0	0	1
0.767442	0.00123848	0.0071964	0.0690486	0.114494	0.0450145	0.0742898	0.00427988	0.00398406	0.00492207	0	0	1	0	0	0	0	0	0	1	0	0	0	0	1	0	0	1
0.813953	0.00199477	0.0128118	0.0744666	0.232601	0.113456	0.20142	0.00318503	0.00367281	0.00261019	1	0	0	0	0	0	0	1	0	0	0	0	0	1	0	0	0	1
0.651163	0.188468	0.495025	0.0275271	0.62312	0.546757	0.31804	0.108291	0.092007	0.15374	0	0	0	1	0	0	0	0	0	0	0	1	0	0	0	1	0	1
0.348837	0.00116645	0.00951343	0.0907435	0.294087	0.229719	0.14929	0.00159252	0.00130727	0.0022373	0	1	0	0	0	0	0	0	1	0	0	0	0	0	1	0	0	0
0.860465	0.00307118	0.0261687	0.0970705	0.614937	0.561181	0.281108	0.00169205	0.00136952	0.00275934	1	0	0	0	0	0	0	1	0	0	0	0	0	0	1	0	0	1
0.813953	0.000692266	0.00509745	0.0826246	0.248009	0.157018	0.167187	0.00119439	0.00118277	0.00123052	0	1	0	0	0	0	0	1	0	0	0	0	0	1	0	0	0	1
0.627907	0.00695067	0.0925446	0.153891	0.218077	0.0919652	0.204972	0.0112471	0.013384	0.00880006	0	0	0	1	0	0	0	0	0	0	0	1	0	0	0	0	1	1
0.767442	0.00658453	0.044296	0.0775713	0.379387	0.275218	0.246875	0.006171	0.00585159	0.00686106	0	1	0	0	0	0	0	0	1	0	0	0	0	0	0	1	0	1
0.813953	0.00250496	0.0200354	0.0910581	0.231716	0.146467	0.151278	0.00398129	0.00379731	0.00443732	0	0	1	0	0	0	0	0	0	1	0	0	0	0	1	0	0	1
0.697674	0.0054621	0.109854	0.230468	0.223017	0.149468	0.130114	0.00875883	0.00778137	0.0109255	0	0	0	1	0	0	0	0	0	0	1	0	0	0	0	1	0	1
0.534884	0.00255098	0.0284858	0.124757	0.199941	0.0769603	0.192045	0.00467801	0.00578934	0.00350511	0	0	1	0	0	0	0	0	0	1	0	0	0	0	1	0	0	1
0.44186	0.000710273	0.00389805	0.0677888	0.273739	0.181317	0.181108	0.00109485	0.00105827	0.00111865	0	1	0	0	0	0	0	1	0	0	0	0	0	0	1	0	0	0
0.511628	0.00175467	0.0170369	0.107505	0.223017	0.114134	0.18196	0.00298597	0.00323705	0.00261019	0	1	0	0	0	0	0	0	0	0	1	0	0	0	0	0	1	1
0.488372	0.00113243	0.00820499	0.0823354	0.17775	0.08606	0.135937	0.00258784	0.00267679	0.00242375	0	0	0	1	0	0	0	0	0	0	1	0	0	0	0	1	0	1
0.744186	0.0023429	0.0164918	0.0808605	0.275435	0.144627	0.23821	0.00318503	0.00361056	0.00253561	0	1	0	0	0	0	0	0	1	0	0	0	0	0	1	0	0	0
0.72093	0.0013105	0.0140384	0.115278	0.214612	0.0878993	0.204261	0.00238877	0.00298805	0.00171527	0	1	0	0	0	0	0	1	0	0	0	0	0	0	1	0	0	0
0.465116	0.000688264	0.00324383	0.0618175	0.175022	0.0381413	0.200994	0.00179158	0.00273904	0.000969498	1	0	0	0	0	0	0	1	0	0	0	0	0	0	1	0	0	0
0.534884	0.00710873	0.0418427	0.0678132	0.181289	0.0878993	0.140057	0.0137354	0.0140687	0.0131255	0	1	0	0	0	0	0	0	1	0	0	0	0	0	1	0	0	1
0.44186	0.00603232	0.0268502	0.0514081	0.306915	0.179864	0.247159	0.00706679	0.00747012	0.00630174	0	0	0	1	0	0	0	0	0	0	0	1	0	0	0	1	0	1
0.325581	0.00301316	0.014311	0.0561342	0.239089	0.0661181	0.283381	0.00457848	0.00728337	0.00268476	0	1	0	0	0	0	0	1	0	0	0	0	0	0	1	0	0	1
0.674419	0.000508195	0.00665122	0.121924	0.174211	0.0647628	0.160369	0.00139345	0.00174303	0.00100679	1	0	0	0	0	0	0	1	0	0	0	0	0	1	0	0	0	0
0.790698	0.00188472	0.00933624	0.0595769	0.165659	0.0658277	0.14233	0.00427988	0.00479333	0.00361697	0	0	1	0	0	0	0	0	0	0	1	0	0	0	1	0	0	1
0.813953	0.0010324	0.00542456	0.0644828	0.334857	0.191868	0.283381	0.00119439	0.00136952	0.000894921	0	1	0	0	0	0	0	0	0	1	0	0	0	0	1	0	0	0
0.534884	0.000326125	0.00321657	0.0952572	0.215497	0.107841	0.176847	0.000796258	0.000933765	0.000633903	1	0	0	0	0	0	0	1	0	0	0	0	0	0	1	0	0	0
0.348837	0.00147457	0.0167643	0.122619	0.48813	0.31365	0.4	0.00109485	0.00118277	0.000783056	0	1	0	0	0	0	1	0	0	0	0	0	0	0	1	0	0	0
0.255814	0.000548211	0.00759166	0.128823	0.301902	0.159342	0.267756	0.000796258	0.000996016	0.000484749	0	1	0	0	0	0	0	1	0	0	0	0	0	1	0	0	0	0
0.953488	0.00673058	0.0312117	0.0533975	0.59481	0.438529	0.422301	0.00398129	0.00398406	0.00398986	0	0	1	0	0	0	0	0	0	0	1	0	0	0	1	0	0	1
0.790698	0.00210881	0.0489301	0.247984	0.156075	0.0658277	0.123864	0.00507614	0.00529133	0.00466105	1	0	0	0	0	0	0	1	0	0	0	0	0	0	1	0	0	1
0.581395	0.000284109	0.00366635	0.10977	0.18903	0.0777348	0.169886	0.00089579	0.00112052	0.000596614	0	0	0	1	0	0	0	0	0	0	1	0	0	0	0	1	0	1
0.604651	0.000410158	0.0055336	0.120349	0.158213	0.0476283	0.154688	0.00139345	0.00180528	0.000894921	0	1	0	0	0	0	0	0	0	1	0	0	0	0	0	1	0	1
0.372093	0.00254298	0.015674	0.0715971	0.195665	0.0933204	0.159801	0.00477755	0.00516683	0.00425088	0	1	0	0	0	0	0	0	1	0	0	0	0	0	1	0	0	1
0.418605	0.000874336	0.00680114	0.0865443	0.209009	0.102711	0.171733	0.00179158	0.00192978	0.00145425	0	1	0	0	0	0	1	0	0	0	0	0	0	0	1	0	0	1
0.395349	0.000736283	0.00954068	0.12768	0.258552	0.126718	0.23196	0.00119439	0.00149402	0.000820345	1	0	0	0	0	0	1	0	0	0	0	0	0	0	1	0	0	0
0.465116	0.000360138	0.00854573	0.178232	0.201489	0.0719264	0.202415	0.000995322	0.00130727	0.000522037	1	0	0	0	0	0	1	0	0	0	0	0	0	1	0	0	0	1
0.581395	0.00165263	0.0189451	0.12458	0.203111	0.0776379	0.197017	0.0030855	0.00392181	0.0022373	0	1	0	0	0	0	0	1	0	0	0	0	0	1	0	0	0	1
0.674419	0.0135092	0.11258	0.0966629	0.176054	0.0755082	0.148011	0.026376	0.028511	0.0234171	0	0	1	0	0	0	0	0	0	1	0	0	0	0	0	1	0	1
0.581395	0.00322724	0.010045	0.0380858	0.156591	0.0584705	0.135653	0.00746491	0.00821713	0.00633903	0	1	0	0	0	0	1	0	0	0	0	0	0	0	1	0	0	1
0.604651	0.000356137	0.00278043	0.084002	0.323725	0.152275	0.320028	0.000497661	0.000747012	0.000186442	1	0	0	0	0	0	1	0	0	0	0	0	0	1	0	0	0	1
0.55814	0.00923755	0.0617419	0.0770581	0.319891	0.128364	0.347727	0.0102518	0.01438	0.00678649	0	0	1	0	0	0	0	0	0	0	1	0	0	0	0	1	0	1
0.651163	0.000618237	0.00951343	0.142936	0.299248	0.200871	0.201563	0.00089579	0.000871514	0.000857633	1	0	0	0	0	0	1	0	0	0	0	0	0	0	1	0	0	1
0.488372	0.00349734	0.0264413	0.0867566	0.27256	0.102323	0.294744	0.00467801	0.00653635	0.00302036	0	1	0	0	0	0	0	0	0	1	0	0	0	0	1	0	0	1
0.581395	0.00113243	0.0174458	0.156833	0.309864	0.17938	0.253551	0.00139345	0.00155627	0.00111865	1	0	0	0	0	0	1	0	0	0	0	0	0	1	0	0	0	0
0.651163	0.0215043	0.0740085	0.0380973	0.343704	0.172604	0.328551	0.0220961	0.0269547	0.0168916	0	0	1	0	0	0	0	0	0	0	1	0	0	0	0	1	0	1
0.465116	0.0773257	0.678888	0.102531	0.705544	0.389061	0.708097	0.0393152	0.0507346	0.0283765	0	0	0	1	0	0	0	0	0	0	0	1	0	0	0	0	1	1
0.581395	0.00393951	0.0399346	0.115561	0.429224	0.215973	0.42983	0.00328456	0.00429532	0.00220001	0	0	0	1	0	0	0	0	0	1	0	0	0	0	0	1	0	1
0.72093	0.00796506	0.201172	0.293696	0.327042	0.194385	0.264631	0.0086593	0.0092754	0.00775598	0	0	0	1	0	0	0	0	0	0	1	0	0	0	0	0	1	1
0.418605	0.0297674	0.101676	0.0375909	0.350634	0.224879	0.265341	0.0299592	0.0305652	0.0289731	0	0	0	1	0	0	0	0	0	0	1	0	0	0	1	0	0	1
0.674419	0.00967572	0.0831402	0.0995044	0.327337	0.115005	0.381676	0.0104509	0.016123	0.00645089	0	0	1	0	0	0	0	0	0	1	0	0	0	0	0	1	0	1
0.55814	0.0776458	0.678888	0.102091	0.368623	0.161955	0.39233	0.0743506	0.101158	0.0514207	0	0	0	1	0	0	0	0	0	0	1	0	0	0	0	0	1	1
0.511628	0.0041576	0.0128118	0.0367719	0.176202	0.0329138	0.21108	0.00846024	0.0130727	0.00510851	0	0	0	1	0	0	0	0	0	0	1	0	0	0	0	1	0	1
0.976744	0.01043	0.053973	0.0592606	0.161825	0.0580833	0.146307	0.0221957	0.0252117	0.0183459	0	0	0	0	1	0	0	0	0	0	1	0	0	0	0	1	0	1
0.674419	0.000508195	0.0707374	1	0.200531	0.0727009	0.199432	0.00119439	0.00161853	0.000745768	0	0	1	0	0	0	0	0	0	1	0	0	0	0	1	0	0	1
0.465116	0.000594228	0.00258961	0.0600342	0.109555	0.0208132	0.100284	0.00258784	0.00298805	0.00201357	0	0	1	0	0	0	0	0	0	1	0	0	0	0	1	0	0	1
0.837209	0.00256899	0.0427968	0.183218	0.91271	0.80726	0.493608	0.00089579	0.000747012	0.00115594	0	0	1	0	0	0	1	0	0	0	0	0	0	0	1	0	0	1
0.55814	0.00321123	0.0126755	0.0472215	0.256045	0.113553	0.246449	0.00457848	0.00566484	0.00335595	1	0	0	0	0	0	1	0	0	0	0	0	0	1	0	0	0	0
0.651163	0.000578222	0.00610604	0.105785	0.167797	0.0644724	0.148438	0.00159252	0.00192978	0.00123052	0	0	1	0	0	0	0	0	0	1	0	0	0	0	1	0	0	1
0.651163	0.0015526	0.0122666	0.0890966	0.180773	0.0793804	0.15142	0.00338409	0.00367281	0.00283392	0	0	1	0	0	0	0	0	1	0	0	0	0	0	1	0	0	1
0.27907	0.00284309	0.0235791	0.0944517	0.135506	0.000871249	0.179545	0.00756445	0.0135085	0.0041763	0	0	0	1	0	0	0	0	0	0	1	0	0	0	0	1	0	1
0.674419	0.0013045	0.00601063	0.0575801	0.305146	0.141626	0.299858	0.00159252	0.00217878	0.00104407	0	1	0	0	0	0	1	0	0	0	0	0	0	1	0	0	0	1
0.348837	0.00301716	0.010999	0.0441573	0.216308	0.0387222	0.279687	0.00507614	0.00921315	0.00272205	1	0	0	0	0	0	0	0	1	0	0	0	0	0	1	0	0	1
0.44186	0.00172666	0.0105493	0.0714154	0.224196	0.0796709	0.234659	0.00298597	0.00398406	0.00190171	0	0	0	1	0	0	0	0	0	1	0	0	0	0	0	0	1	1
0.697674	0.00257699	0.0198991	0.0881664	0.340165	0.196999	0.28608	0.0027869	0.00311255	0.00227459	1	0	0	0	0	0	1	0	0	0	0	0	0	1	0	0	0	1
0.627907	0.000796306	0.00457953	0.0695648	0.232822	0.0484027	0.297159	0.00149298	0.00273904	0.000633903	0	0	1	0	0	0	0	0	0	1	0	0	0	0	1	0	0	1
0.581395	0.00471581	0.0269865	0.0662157	0.305736	0.200678	0.214489	0.0055738	0.00541584	0.00570512	0	0	0	1	0	0	0	0	0	0	1	0	0	0	0	1	0	1
0.651163	0.00118646	0.00866839	0.0829496	0.255751	0.189835	0.133949	0.00179158	0.00155627	0.0025729	0	0	1	0	0	0	0	0	0	0	1	0	0	0	0	1	0	1
0.465116	0.00143055	0.0204443	0.150501	0.312887	0.169409	0.274006	0.00169205	0.00205428	0.00130509	0	0	1	0	0	0	0	0	0	0	1	0	0	0	1	0	0	1
0.511628	0.000842323	0.00222162	0.0432733	0.179888	0.0393998	0.208381	0.00199064	0.00311255	0.00111865	0	0	0	1	0	0	0	0	0	1	0	0	0	0	1	0	0	1
0.790698	0.00205279	0.0333924	0.175838	0.485919	0.312294	0.397727	0.00149298	0.00168078	0.00119323	1	0	0	0	0	0	1	0	0	0	0	0	0	1	0	0	0	0
0.581395	0.000188072	0.00595611	0.177905	0.277204	0.103001	0.302557	0.000398129	0.000747012	7.45768e-05	1	0	0	0	0	0	1	0	0	0	0	0	0	1	0	0	0	0
0.511628	0.0106661	0.0647404	0.0698077	0.334783	0.104937	0.410653	0.0113467	0.0187998	0.00660004	0	1	0	0	0	0	1	0	0	0	0	0	0	0	1	0	0	1
0.372093	0.00282709	0.0237154	0.0954647	0.289738	0.0909003	0.344602	0.00358316	0.00578934	0.00201357	0	0	1	0	0	0	0	0	0	1	0	0	0	0	1	0	0	1
0.418605	0.00116245	0.0117214	0.108445	0.253318	0.0937076	0.270313	0.00179158	0.00261454	0.00108136	0	1	0	0	0	0	0	0	0	1	0	0	0	0	1	0	0	1
0.767442	0.00368542	0.0151288	0.0485436	0.176718	0.0305905	0.215341	0.00746491	0.0119522	0.00443732	0	0	1	0	0	0	0	0	0	1	0	0	0	0	0	1	0	1
0.790698	0.020924	0.0489301	0.0248727	0.469552	0.234076	0.480966	0.0158256	0.0208541	0.0111492	0	0	0	1	0	0	0	0	0	0	1	0	0	0	0	0	1	1
0.581395	0.00175267	0.0208532	0.129446	0.225818	0.0679574	0.255114	0.00298597	0.00441982	0.00175255	1	0	0	0	0	0	1	0	0	0	0	0	1	0	0	0	0	1
0.348837	0.00100839	0.0233065	0.222679	0.710189	0.420716	0.670739	0.000398129	0.00062251	0.000149154	0	1	0	0	0	0	1	0	0	0	0	0	0	1	0	0	0	0
0.883721	0.00356937	0.0186725	0.0610651	0.605942	0.316747	0.622301	0.00199064	0.00280129	0.00126781	0	1	0	0	0	0	0	0	1	0	0	0	0	0	1	0	0	0
0.767442	0.0083412	0.0408886	0.0562352	0.157771	0.0389158	0.166619	0.0182144	0.0239044	0.0129391	0	0	0	1	0	0	0	0	0	0	1	0	0	0	1	0	0	1
0.44186	0.00168665	0.0115851	0.0790019	0.21159	0.060697	0.238352	0.0030855	0.00454432	0.00182713	0	1	0	0	0	0	0	0	0	1	0	0	0	0	0	1	0	1
0	0.0538567	0.15306	0.0303961	0.32166	0.157406	0.308523	0.0588235	0.0716509	0.0452308	0	1	0	0	0	0	0	0	0	1	0	0	0	1	0	0	0	1
0.674419	0.000492189	0.010999	0.184897	0.17657	0.0378509	0.204403	0.00139345	0.00217878	0.000708479	0	0	1	0	0	0	0	0	0	1	0	0	0	1	0	0	0	0
0.697674	0.00153859	0.0147199	0.10538	0.120097	0.00232333	0.147869	0.00497661	0.00778137	0.00290849	0	1	0	0	0	0	1	0	0	0	0	0	0	1	0	0	0	0
0.651163	0.0127349	0.104266	0.0948964	0.144795	0.0494676	0.126136	0.0298597	0.0328685	0.0258036	0	0	1	0	0	0	0	0	0	0	1	0	0	0	1	0	0	1
0.534884	0.00749888	0.0254873	0.0388579	0.195001	0.0317522	0.248864	0.0134368	0.0230951	0.00775598	0	1	0	0	0	0	1	0	0	0	0	0	0	1	0	0	0	1
0.395349	0.00778899	0.0447049	0.0660604	0.23872	0.03485	0.328551	0.0115457	0.0232819	0.00604072	0	0	1	0	0	0	0	0	0	1	0	0	0	0	1	0	0	1
0.395349	0.00153459	0.00571078	0.0482023	0.159614	0.0389158	0.170028	0.00378222	0.00504233	0.00246103	1	0	0	0	0	0	1	0	0	0	0	0	1	0	0	0	0	0
0.325581	0.00147257	0.0100313	0.07842	0.306989	0.273766	0.109517	0.00179158	0.00136952	0.0038407	1	0	0	0	0	0	1	0	0	0	0	0	0	1	0	0	0	1
0.511628	0.00498792	0.0586071	0.13459	0.270495	0.187706	0.165625	0.00656913	0.00603835	0.00786785	0	1	0	0	0	0	0	0	1	0	0	0	0	0	1	0	0	1
0.465116	0.0072788	0.0339376	0.0535913	0.296299	0.258858	0.110937	0.00875883	0.00678536	0.0168916	0	1	0	0	0	0	1	0	0	0	0	0	0	0	1	0	0	1
0.674419	0.00121247	0.00579256	0.0594996	0.259879	0.0970958	0.277983	0.00179158	0.00261454	0.00108136	0	1	0	0	0	0	1	0	0	0	0	0	0	1	0	0	0	1
0.418605	0.00320323	0.00981328	0.0375824	0.136464	0.0434656	0.118892	0.0083607	0.0092754	0.00719666	0	0	0	1	0	0	0	0	0	0	1	0	0	0	1	0	0	1
0.581395	0.00187672	0.0102903	0.0649638	0.235329	0.16273	0.134375	0.00298597	0.00267679	0.0038407	0	1	0	0	0	0	0	0	0	0	1	0	0	0	0	1	0	1
0.465116	0.00114444	0.00422516	0.0498192	0.221837	0.124589	0.164347	0.00209018	0.00211653	0.00197628	1	0	0	0	0	0	1	0	0	0	0	0	1	0	0	0	0	1
0.744186	0.0184051	0.0532915	0.0316739	0.187187	0.111423	0.116903	0.0338409	0.031001	0.0399732	1	0	0	0	0	0	0	0	1	0	0	0	0	0	1	0	0	1
0.581395	0.00221485	0.0113125	0.0607108	0.270201	0.18393	0.170597	0.0030855	0.00286355	0.00346782	0	0	1	0	0	0	0	0	0	1	0	0	0	0	1	0	0	1
0.186047	0.0010404	0.00569715	0.0664338	0.194928	0.0963214	0.153977	0.00218971	0.00230329	0.001939	0	0	1	0	0	0	0	0	1	0	0	0	0	1	0	0	0	0
0.627907	0.000408157	0.00260324	0.0754446	0.151651	0.107744	0.0538352	0.00149298	0.00112052	0.00309494	0	0	0	1	0	0	0	0	0	1	0	0	0	0	0	1	0	1
0.534884	0.00151258	0.0162192	0.116554	0.171115	0.111423	0.0859375	0.00348363	0.0029258	0.00503393	0	1	0	0	0	0	0	0	1	0	0	0	0	1	0	0	0	0
0.44186	0.00248095	0.0122666	0.058708	0.55522	0.583833	0.13267	0.00159252	0.00105827	0.00503393	0	1	0	0	0	0	0	0	0	1	0	0	0	0	1	0	0	1
0.767442	0.00566818	0.0290309	0.0591885	0.197803	0.106002	0.145313	0.0101523	0.0101469	0.0101424	0	0	1	0	0	0	0	0	0	0	1	0	0	0	0	1	0	1
0.72093	0.000966371	0.00531552	0.0668774	0.333382	0.292643	0.13267	0.00109485	0.000871514	0.00216273	0	0	0	1	0	0	0	0	0	0	0	1	0	0	0	1	0	0
0.744186	0.00584624	0.0447049	0.0881212	0.232527	0.15576	0.139205	0.0089579	0.00809263	0.0109255	0	1	0	0	0	0	0	1	0	0	0	0	0	0	1	0	0	0
0.581395	0.00159261	0.019354	0.131034	0.21299	0.116263	0.159517	0.00288643	0.0029258	0.00275934	1	0	0	0	0	0	0	1	0	0	0	0	0	1	0	0	0	0
0.674419	0.00332528	0.0122666	0.0442779	0.115674	0.0510165	0.0677557	0.0101523	0.00902639	0.0128645	0	0	1	0	0	0	0	0	0	1	0	0	0	0	1	0	0	1
0.906977	0.00105641	0.00663759	0.0736253	0.116337	0.0208132	0.113352	0.00378222	0.00454432	0.00279663	0	0	1	0	0	0	0	0	0	1	0	0	0	0	1	0	0	1
0.767442	0.00385548	0.0280769	0.0837485	0.646048	0.652856	0.206676	0.00209018	0.00149402	0.00484749	0	0	0	1	0	0	0	0	0	0	0	1	0	0	0	0	1	1
0.534884	0.00171066	0.0177184	0.11384	0.524108	0.328848	0.447017	0.00109485	0.00130727	0.000820345	0	1	0	0	0	0	0	1	0	0	0	0	0	0	1	0	0	0
0.348837	0.00231889	0.0147199	0.0736059	0.130198	0.116263	0	0.00656913	0.00410857	0.114923	1	0	0	0	0	0	0	1	0	0	0	0	0	1	0	0	0	0
0.465116	0.00132251	0.00667848	0.0617075	0.186007	0.0834463	0.15554	0.0027869	0.00311255	0.00238646	0	1	0	0	0	0	0	0	0	1	0	0	0	0	1	0	0	1
0.767442	0.00282308	0.0355731	0.140793	0.680551	0.472894	0.537074	0.00139345	0.00155627	0.00115594	0	1	0	0	0	0	0	0	0	1	0	0	0	0	0	1	0	1
0.325581	0.039191	0.1457	0.041124	0.234223	0.0896418	0.239347	0.0580273	0.0745144	0.0422477	0	0	0	1	0	0	0	0	0	0	1	0	0	0	0	1	0	1
0.55814	0.00190873	0.0282132	0.159562	0.481864	0.328848	0.365483	0.00139345	0.00149402	0.00123052	0	1	0	0	0	0	0	1	0	0	0	0	0	0	1	0	0	0
0.674419	0.049415	0.27777	0.0641437	0.272855	0.149274	0.22642	0.0632029	0.0682271	0.0562682	1	0	0	0	0	0	0	1	0	0	0	0	0	1	0	0	0	1
0.581395	0.0015606	0.0140384	0.09985	0.284134	0.175024	0.210369	0.00209018	0.00211653	0.00197628	0	1	0	0	0	0	0	0	0	1	0	0	0	0	1	0	0	1
1	0.00201677	0.011994	0.0695766	0.245429	0.136399	0.192472	0.0030855	0.00323705	0.00279663	0	0	1	0	0	0	0	0	0	0	1	0	0	0	0	0	1	1
0.813953	0.0166144	0.289492	0.205395	0.228472	0.121491	0.181676	0.0253807	0.0265189	0.023529	0	1	0	0	0	0	0	0	0	1	0	0	0	0	1	0	0	1
0.930233	0.00302116	0.0256236	0.0966078	0.433132	0.308712	0.301136	0.0024883	0.00249004	0.00253561	0	0	1	0	0	0	0	0	0	0	1	0	0	0	0	1	0	1
0.813953	1	0.678888	0.00364001	0.76821	0.622846	0.485938	0.468299	0.434761	0.537661	0	0	0	1	0	0	0	0	0	0	0	1	0	0	0	0	1	1
0.418605	0.000538207	0.0117214	0.185013	0.250958	0.139497	0.198437	0.000995322	0.00105827	0.000783056	1	0	0	0	0	0	0	1	0	0	0	0	0	1	0	0	0	0
0.465116	0.00067826	0.0114488	0.156869	0.317605	0.115198	0.362642	0.00089579	0.00149402	0.000335595	1	0	0	0	0	0	1	0	0	0	0	0	0	1	0	0	0	0
0.534884	0.00193474	0.0106719	0.0652331	0.322619	0.247338	0.178409	0.00218971	0.00192978	0.00290849	0	0	1	0	0	0	0	0	0	1	0	0	0	0	1	0	0	1
0.744186	0.00583024	0.0346191	0.068517	0.633884	0.546467	0.339205	0.00318503	0.00280129	0.00436274	0	1	0	0	0	0	0	0	0	1	0	0	0	0	1	0	0	0
0.627907	0.0012945	0.0140384	0.116422	0.309791	0.208906	0.210085	0.00159252	0.00155627	0.00164069	1	0	0	0	0	0	1	0	0	0	0	0	0	1	0	0	0	0
0.325581	0.00596229	0.0233065	0.0452001	0.139339	0.0553727	0.10696	0.0148303	0.0150025	0.0144306	0	0	1	0	0	0	0	0	0	1	0	0	0	0	1	0	0	1
0.860465	0.0248055	0.17255	0.0803195	0.0886169	0.0117135	0.0732955	0.0890813	0.0928162	0.0834141	0	0	0	1	0	0	0	0	0	0	1	0	0	0	0	0	1	1
0.55814	0.00116645	0.00460679	0.0520547	0.203848	0.131462	0.119602	0.00228924	0.00205428	0.00283392	0	0	1	0	0	0	0	0	0	1	0	0	0	0	1	0	0	0
0.395349	0.00100238	0.00580619	0.0693452	0.287968	0.211423	0.164347	0.00139345	0.00124502	0.00175255	0	1	0	0	0	0	0	1	0	0	0	0	0	0	1	0	0	0
0.488372	0.00653851	0.0272591	0.0480284	0.287968	0.251597	0.105398	0.00806211	0.0062251	0.0159967	0	0	0	1	0	0	0	0	0	0	0	1	0	0	0	0	1	1
0.651163	0.00184871	0.0207169	0.12293	0.139118	0.0577928	0.102983	0.00497661	0.00504233	0.00499664	0	0	1	0	0	0	0	0	0	1	0	0	0	0	1	0	0	1
0.465116	0.00296114	0.0258961	0.0994216	0.483043	0.328848	0.367898	0.00218971	0.00230329	0.001939	1	0	0	0	0	0	0	1	0	0	0	0	0	1	0	0	0	0
0.651163	0.00712674	0.0357094	0.0576554	0.372014	0.300678	0.19517	0.00686772	0.00585159	0.00947125	0	0	1	0	0	0	0	0	0	0	1	0	0	0	0	1	0	0
0.511628	0.00194275	0.00346191	0.0271083	0.268652	0.177928	0.176278	0.00268737	0.00255229	0.00298307	0	0	1	0	0	0	0	0	0	1	0	0	0	0	0	1	0	1
0.325581	0.00200077	0.021671	0.119685	0.156444	0.0736689	0.113068	0.00477755	0.00473108	0.00488478	0	1	0	0	0	0	0	0	1	0	0	0	0	0	1	0	0	1
0.465116	0.00120046	0.0183999	0.157261	0.199646	0.123524	0.123295	0.00238877	0.00224104	0.00283392	0	1	0	0	0	0	0	0	0	1	0	0	0	0	1	0	0	0
0.534884	0.00111643	0.0188088	0.169661	0.346579	0.246273	0.226136	0.00119439	0.00118277	0.00130509	0	0	0	1	0	0	0	0	0	0	1	0	0	0	1	0	0	0
0.837209	0.00232889	0.041979	0.196161	0.453185	0.406389	0.196591	0.00179158	0.00149402	0.00313222	0	0	0	0	1	0	0	0	0	0	1	0	0	0	0	1	0	1
0.511628	0.0613396	0.404661	0.0759807	0.362061	0.315005	0.155114	0.0598189	0.0480578	0.100865	0	0	0	0	1	0	0	0	0	0	1	0	0	0	0	0	1	1
0.511628	0.0600991	0.559357	0.108906	0.399661	0.301258	0.247727	0.0532497	0.048867	0.0626072	0	0	1	0	0	0	0	0	0	1	0	0	0	0	1	0	0	1
0.395349	0.00298114	0.0235791	0.0903847	0.241669	0.135624	0.186364	0.00447895	0.00466882	0.00421359	0	0	0	0	0	1	0	0	0	0	1	0	0	0	0	0	1	1
0.534884	0.00106041	0.0125392	0.123358	0.191389	0.104937	0.134375	0.00228924	0.00224104	0.00231188	1	0	0	0	0	0	1	0	0	0	0	0	0	1	0	0	0	0
0.581395	0.0456335	0.118441	0.0274677	0.432837	0.334753	0.2625	0.0374241	0.033989	0.0449325	0	0	0	0	0	1	0	0	0	0	1	0	0	0	0	0	1	1
0.860465	0.039091	0.0801417	0.0209351	0.15261	0.0819942	0.0933239	0.0861949	0.0780627	0.104482	0	0	0	0	0	1	0	0	0	0	1	0	0	0	0	1	0	1
0.325581	0.00168065	0.0100859	0.0703675	0.153495	0.0796709	0.0985795	0.00418035	0.00392181	0.0048102	0	1	0	0	0	0	0	0	1	0	0	0	0	1	0	0	0	0
0.395349	0.00419161	0.0189451	0.0528519	0.131009	0.0245886	0.13608	0.0112471	0.01438	0.00809158	0	0	1	0	0	0	0	0	0	1	0	0	0	0	1	0	0	1
0.697674	0.0399313	0.212485	0.0605365	0.152462	0.0862536	0.0869318	0.088086	0.0775647	0.114102	0	0	0	0	1	0	0	0	0	0	1	0	0	0	0	1	0	1
0.418605	0.000488187	0.0051656	0.104006	0.189693	0.104259	0.132102	0.00129392	0.00124502	0.00126781	0	1	0	0	0	0	1	0	0	0	0	0	0	1	0	0	0	0
0.209302	0.000682262	0.00691018	0.104227	0.234223	0.162924	0.131818	0.00129392	0.00112052	0.00164069	0	0	1	0	0	0	1	0	0	0	0	0	0	0	1	0	0	1
0.209302	0.00273905	0.00692381	0.0325535	0.23437	0.0663117	0.274006	0.00427988	0.00666086	0.00253561	0	0	0	1	0	0	0	0	0	0	1	0	0	0	1	0	0	1
0.651163	0.00160862	0.0141747	0.0981672	0.127691	0.071152	0.0613636	0.00487708	0.00398406	0.0073831	0	1	0	0	0	0	1	0	0	0	0	0	0	0	1	0	0	0
0.674419	0.0057182	0.0535641	0.107819	0.280375	0.162149	0.222017	0.00726585	0.00765687	0.00667462	1	0	0	0	0	0	1	0	0	0	0	0	0	1	0	0	0	1
0.44186	0.002595	0.0258961	0.112217	0.277868	0.18393	0.185227	0.00348363	0.0032993	0.00369155	0	0	0	1	0	0	0	0	0	1	0	0	0	0	0	1	0	1
0.534884	0.00229488	0.0182636	0.0904801	0.137349	0	0.184517	0.006171	0.0113297	0.00331867	0	1	0	0	0	0	1	0	0	0	0	0	0	0	1	0	0	0
0.139535	0.000628241	0.00258961	0.0578597	0.255161	0.165828	0.16804	0.00109485	0.00105827	0.00111865	0	0	0	0	1	0	0	0	0	0	0	1	0	0	0	1	0	0
0.534884	0.00185671	0.00917269	0.0594878	0.216013	0.138335	0.132955	0.00328456	0.00298805	0.0038407	0	0	0	1	0	0	0	0	0	0	1	0	0	0	0	1	0	1
0.395349	0.00528403	0.0501567	0.109087	0.159835	0.0513069	0.152415	0.0116453	0.013882	0.00906108	1	0	0	0	0	0	1	0	0	0	0	0	1	0	0	0	0	1
0.465116	0.0301876	0.172686	0.0654086	0.36361	0.264569	0.232244	0.029362	0.0272659	0.0335223	0	0	0	0	0	1	0	0	0	0	1	0	0	0	0	0	1	1
0.72093	0.0278267	0.167507	0.0690302	0.379608	0.268441	0.257102	0.0259779	0.0249004	0.027929	0	0	1	0	0	0	0	0	0	0	1	0	0	0	0	1	0	1
0.883721	0.00473182	0.0222162	0.0545934	0.2023	0.0819942	0.189062	0.0083607	0.00989791	0.00652547	0	1	0	0	0	0	1	0	0	0	0	0	0	1	0	0	0	1
0.465116	0.000842323	0.0055336	0.0762897	0.344884	0.115973	0.414062	0.000995322	0.00174303	0.000372884	0	1	0	0	0	0	0	0	1	0	0	0	0	0	1	0	0	0
0.511628	0.000640246	0.0117214	0.166117	0.180109	0.0872217	0.138636	0.00159252	0.00174303	0.00145425	1	0	0	0	0	0	1	0	0	0	0	0	0	1	0	0	0	0
0.27907	0.00166464	0.00351642	0.0317498	0.499853	0.342498	0.380256	0.00119439	0.00124502	0.00100679	0	0	1	0	0	0	0	0	0	1	0	0	0	0	1	0	0	0
0.651163	0.00317522	0.0288946	0.10346	0.336037	0.291772	0.139205	0.00338409	0.00273904	0.00607801	0	1	0	0	0	0	1	0	0	0	0	0	0	1	0	0	0	1
0.511628	0.000784301	0.0171732	0.202106	0.919714	0.987318	0.24304	0.000199064	6.2251e-05	0.000820345	1	0	0	0	0	0	1	0	0	0	0	0	1	0	0	0	0	1
0.767442	0.00057222	0.0101949	0.158751	0.230389	0.108132	0.204972	0.00109485	0.00136952	0.000783056	0	1	0	0	0	0	1	0	0	0	0	0	0	1	0	0	0	0
1	1	0.678888	0.00364001	0.352035	0.231462	0.258523	1	1	1	0	0	0	0	1	0	0	0	0	0	1	0	0	0	0	0	1	1
0.488372	0.0041736	0.00329835	0.011106	0.187555	0.0541142	0.201563	0.00796258	0.0108317	0.00540682	0	0	0	0	1	0	0	0	0	0	1	0	0	0	0	1	0	1
0.581395	0.00131851	0.00872291	0.0765442	0.374447	0.231462	0.301705	0.00129392	0.00143177	0.00104407	1	0	0	0	0	0	1	0	0	0	0	0	1	0	0	0	0	0
0.418605	0.00065025	0.00367998	0.0694168	0.196771	0.112875	0.133239	0.00149298	0.00143177	0.00156611	1	0	0	0	0	0	1	0	0	0	0	0	1	0	0	0	0	1
0.511628	0.0102499	0.0812321	0.0916843	0.175391	0.0670862	0.159233	0.020205	0.0231574	0.0165933	0	1	0	0	0	0	0	0	1	0	0	0	0	0	0	1	0	1
0.627907	0.00147257	0.0126755	0.0958316	0.166912	0.0181994	0.214631	0.00348363	0.0061006	0.00182713	0	0	0	1	0	0	0	0	0	0	1	0	0	0	0	1	0	1
0.767442	0.00161662	0.021671	0.143564	0.309864	0.177541	0.25625	0.00199064	0.00217878	0.0016034	0	1	0	0	0	0	1	0	0	0	0	0	0	0	1	0	0	0
0.72093	0.000382147	0.00243969	0.075555	0.105131	0.0320426	0.075142	0.00209018	0.00199203	0.00208815	0	0	1	0	0	0	0	0	0	1	0	0	0	0	1	0	0	0
0.72093	0.00184271	0.0137658	0.0851099	0.287452	0.15576	0.245028	0.00238877	0.00273904	0.001939	1	0	0	0	0	0	1	0	0	0	0	0	0	1	0	0	0	1
0.44186	0.00159261	0.0288946	0.190044	0.189177	0.0887706	0.153977	0.00328456	0.00348606	0.00287121	0	1	0	0	0	0	1	0	0	0	0	0	0	1	0	0	0	1
0.465116	0.00491389	0.0297124	0.0698555	0.383589	0.242788	0.302415	0.00457848	0.00485558	0.00413901	0	0	1	0	0	0	0	0	0	1	0	0	0	0	1	0	0	1
0.697674	0.000594228	0.00745536	0.12084	0.175686	0.0977735	0.114915	0.00159252	0.00149402	0.00171527	0	0	0	1	0	0	0	0	0	0	1	0	0	0	0	1	0	1
0.581395	0.126785	0.574349	0.0507799	0.229578	0.113843	0.195028	0.190604	0.208354	0.166866	0	0	0	0	0	1	0	0	0	0	1	0	0	0	0	0	1	1
0.651163	0.332944	0.196129	0.00260015	0.223754	0.114134	0.183381	0.512292	0.545568	0.465023	0	0	0	0	0	1	0	0	0	0	1	0	0	0	0	0	1	1
0.534884	0.00150058	0.00681477	0.0563186	0.139855	0.0401742	0.130114	0.00418035	0.00491783	0.00324409	0	0	1	0	0	0	0	0	0	1	0	0	0	0	0	1	0	0
0.604651	0.00137253	0.00804143	0.0693031	0.179151	0.09303	0.128409	0.00298597	0.00298805	0.00305765	0	0	0	1	0	0	0	0	0	0	1	0	0	0	0	1	0	1
0.744186	0.0083392	0.0633774	0.0877689	0.383736	0.285382	0.240199	0.00776351	0.00715886	0.00894921	0	0	0	0	0	1	0	0	0	0	0	1	0	0	0	0	1	1
0.418605	0.000784301	0.00804143	0.106552	0.308169	0.18848	0.237074	0.000995322	0.00112052	0.000857633	1	0	0	0	0	0	1	0	0	0	0	0	0	1	0	0	0	0
0.627907	0.00119446	0.00640589	0.064982	0.160203	0.0621491	0.137074	0.00298597	0.00336155	0.00249832	0	1	0	0	0	0	0	0	1	0	0	0	0	0	1	0	0	1
0.418605	0.00098838	0.00665122	0.0776282	0.309127	0.177638	0.254688	0.00129392	0.00143177	0.000969498	0	1	0	0	0	0	1	0	0	0	0	0	0	1	0	0	0	1
0.232558	0.00279107	0.0361183	0.144359	0.235108	0.111229	0.209517	0.00437942	0.00504233	0.00346782	0	1	0	0	0	0	0	1	0	0	0	0	0	0	1	0	0	1
0.0465116	0.2197	1	0.0510084	0.371572	0.234656	0.291335	0.208619	0.217505	0.195354	0	0	0	0	0	1	0	0	0	0	0	1	0	0	0	0	1	1
0.372093	0.0031172	0.00986779	0.0388115	0.156886	0.0517909	0.146023	0.00716632	0.00840388	0.00566784	0	0	0	1	0	0	0	0	0	0	1	0	0	0	1	0	0	1
0.348837	0.0028571	0.0117214	0.0492944	0.215497	0.10668	0.178409	0.00487708	0.00529133	0.00425088	0	0	0	1	0	0	0	0	0	0	1	0	0	0	0	1	0	1
0.627907	0.00620638	0.0367998	0.0683844	0.539516	0.444337	0.307244	0.00408082	0.00361056	0.0051458	1	0	0	0	0	0	1	0	0	0	0	0	0	1	0	0	0	0
0.651163	0.000854328	0.00740085	0.0939386	0.143173	0.0587609	0.109375	0.00258784	0.00267679	0.00242375	0	0	1	0	0	0	0	0	0	1	0	0	0	0	1	0	0	1
0.465116	0.0124028	0.0701922	0.0649027	0.160425	0.0634076	0.135795	0.0264756	0.0286355	0.0234171	0	0	0	1	0	0	0	0	0	0	0	1	0	0	0	0	1	1
0.604651	0.00183871	0.0121303	0.0762755	0.316057	0.20484	0.228125	0.00218971	0.00217878	0.00208815	0	1	0	0	0	0	1	0	0	0	0	0	0	1	0	0	0	1
0.604651	0.00127449	0.00497479	0.0510712	0.146122	0.071152	0.096875	0.00348363	0.0032993	0.0038407	1	0	0	0	0	0	1	0	0	0	0	0	0	1	0	0	0	1
0.604651	0.000538207	0.0031348	0.0711921	0.110882	0.054211	0.0536932	0.00238877	0.00199203	0.00365426	0	0	1	0	0	0	1	0	0	0	0	0	0	0	1	0	0	0
0.488372	0.00307318	0.0290309	0.107133	0.19338	0.108035	0.133807	0.00577287	0.00560259	0.0061153	0	1	0	0	0	0	1	0	0	0	0	0	0	1	0	0	0	1
0.511628	0.00441369	0.0275317	0.0720698	0.219183	0.124395	0.159517	0.00726585	0.00722112	0.00723395	0	1	0	0	0	0	1	0	0	0	0	0	0	0	1	0	0	1
0.604651	0.00120446	0.005997	0.0613964	0.444707	0.320232	0.306676	0.000995322	0.000996016	0.00093221	1	0	0	0	0	0	1	0	0	0	0	0	1	0	0	0	0	1
0.209302	0.00303116	0.0159466	0.0616686	0.242554	0.163214	0.147585	0.00457848	0.00417082	0.00548139	0	0	1	0	0	0	0	0	0	0	1	0	0	0	0	1	0	0
0.813953	0.00268703	0.013357	0.0587948	0.154158	0.0712488	0.112358	0.00637006	0.00628735	0.00645089	0	0	0	1	0	0	0	0	0	0	1	0	0	0	0	0	1	1
0.674419	0.000802308	0.0107537	0.132814	0.178782	0.067667	0.165057	0.00199064	0.00236554	0.00141696	0	1	0	0	0	0	0	0	0	1	0	0	0	0	0	1	0	0
0.534884	0.0010464	0.00537004	0.0633397	0.218298	0.117425	0.16804	0.00199064	0.00205428	0.00175255	1	0	0	0	0	0	1	0	0	0	0	0	0	1	0	0	0	1
0.55814	0.00200277	0.0171732	0.0965418	0.439251	0.343369	0.262216	0.00159252	0.00149402	0.001939	1	0	0	0	0	0	1	0	0	0	0	0	0	1	0	0	0	1
0.813953	0.0237851	0.148289	0.0716358	0.19972	0.0940949	0.166477	0.0410073	0.0441982	0.0366172	0	0	1	0	0	0	0	0	0	1	0	0	0	0	0	1	0	1
0.465116	0.0432726	0.267684	0.0710035	0.317679	0.168538	0.284517	0.047875	0.0549054	0.0393392	0	0	0	0	0	1	0	0	0	0	0	1	0	0	0	0	1	1
0.790698	0.00169265	0.013357	0.0891911	0.107933	0.0311713	0.0818182	0.0058724	0.00591384	0.00581699	1	0	0	0	0	0	1	0	0	0	0	0	0	1	0	0	0	0
0.697674	0.0510356	0.185498	0.0400341	0.197803	0.126815	0.114773	0.0883846	0.0784985	0.112089	0	0	0	0	1	0	0	0	0	0	0	1	0	0	0	0	1	1
0.651163	0.00336929	0.0182636	0.0632382	0.394058	0.233591	0.336222	0.0030855	0.00348606	0.00249832	0	1	0	0	0	0	1	0	0	0	0	0	0	1	0	0	0	0
